# Supplementary material for: Extracorporeal delivery of a therapeutic enzyme
Source: Sci Rep. 2016 Aug 1;6:30888. doi: 10.1038/srep30888 (PMC4967896; doi:10.1038/srep30888)
Supplement: Supplementary Data S1 [file srep30888-s2.xls]

## Sheet: Data S1
Data S1: change of concentrations of uric aicd during continuous running of the delivery device plus the native bacterial uricase, with blood in vitro
0.2 ml enzyme solution gave 0.30 U uricase while 0.50 ml enzyme solution gave 0.75 U uricase, which applied to the following data
in vitro No.10
0.2ml enzyme，200 ml blood; 0.8 gBSA in 30ml PBS，15ml for blod flow, 20 ml/min for dialysate，200ul Kana
i(min)	0	9	21	60	83	100	135	166	210	250	300	360
C3T,i (mM)	0.473	0.203	0.07	0.028	0.018	0.025	0.023	0.016	0.014	0.015	0.013	0.013
QSDi(umole)		-5.4	-2.66	-0.84	-0.2	-0.06	0.1	0.14	0.04	-0.02	0.04	0
integral of QSDi		-5.4	-8.06	-8.9	-9.1	-8.96	-9	-9.14	-9.18	-9.16	-9.2	-9.2
																									0.013
i(min)		0	21	60	100	135	166	210	250	300	360
C2T, i (mM)		0.468	0.165	0.041	0.021	0.018	0.013	0.011	0.012	0.013	0.012
avearge ofC2T,i			0.317	0.103	0.031	0.02	0.016	0.012	0.012	0.013	0.013
△V*C2T,i			99.855	60.255	18.6	10.5	7.44	7.92	7.2	9.75	11.7
integral of △V*C2T,i			99.855	160.11	178.71	189.21	196.65	204.57	211.77	221.52	233.22
i(min)		0	21	60	100	135	166	210	250	300	360
C1T,i (mM)		0.463	0.253	0.07	0.044	0.025	0.017	0.011	0.015	0.009	0.009
integral of QST2i			44.1	82.53	87.99	91.98	93.66	94.92	94.08	95.34	95.34
SQ2i=integral of QST2i-integral of QSDi			52.16	91.43	96.95	100.98	102.8	104.1	103.24	104.54	104.54
avearge of C1T,i			0.358	0.162	0.057	0.035	0.021	0.014	0.013	0.012	0.009
△V*C1T,i			112.77	94.77	34.2	18.375	9.765	9.24	7.8	9	8.1
integral of △V*C1T,i			112.77	207.54	241.74	260.115	269.88	279.12	286.92	295.92	304.02
QST1i			12.915	34.515	15.6	7.875	2.325	1.32	0.6	-0.75	-3.6
integral of QST1i			12.915	47.43	63.03	70.905	73.23	74.55	75.15	74.4	70.8
QSE1i			20.975	56.33	71.99	79.905	82.37	83.73	84.31	83.6	80
SQ1i			20.975	56.33	71.99	79.905	82.37	83.73	84.31	83.6	80
Initial rate of SQ2 by slope			1.007
Initial rate of SQ1 by slope			0.907
Approximated maxSQ1			84
TQ for TCB of 210 ml			97.23
Approximated maxSQ1/TQ			86.393
Initial rate of SQ1 by Slope/TQ			0.933
Correlation of SQ1 vs SQ2			1	1	0.956	0.957		mean	sd	CV
Slope (SQ1 as Y vs SQ2 as x)			0.9	1.051	1.136	1.178		1.066	0.123	11.538
in vitro No.15
0.2ml enzyme，200 ml blood; 0.8 gBSA in 30ml PBS，15ml for blod flow, 20 ml/min for dialysate，200ul Kana
i(min)	0	11	35	67	118	176	244	320	388
C3T,i (mM)	0.426	0.284	0.27	0.245	0.192	0.176	0.159	0.168	0.17
QSDi(mmol)		-2.84	-0.28	-0.5	-1.06	-0.32	-0.34	0.18	0.04
integral of QSDi		-2.84	-3.12	-3.62	-4.68	-5	-5.34	-5.16	-5.12
i(min)		0	21	65	120	178	246	321	390
C2T, i (mM)		0.482	0.369	0.287	0.219	0.185	0.178	0.16	0.172
avearge ofC2T,i			0.426	0.328	0.253	0.202	0.182	0.169	0.166
△V*C2T,i			134.19	216.48	208.725	175.74	185.64	190.125	171.81
integral of △V*C2T,i			134.19	350.67	559.395	735.135	920.775	1110.9	1282.71
i(min)		0	21	65	120	178	246	321	390
C1T,i (mM)		0.485	0.434	0.322	0.238	0.195	0.178	0.163	0.169
integral of QST2i			10.71	34.23	51.87	60.9	64.47	67.62	66.36
SQ2i=integral of QST2i-integral of QSDi			13.83	37.85	56.55	65.9	69.81	72.78	71.48
avearge ofC1T,i			0.46	0.378	0.28	0.217	0.187	0.171	0.166
△V*C1T,i			141.554	249.48	231	188.79	190.74	192.375	171.81
integral of △V*C1T,i			141.554	391.034	622.034	810.824	1001.56	1193.94	1365.75
QST1i			7.364	33	22.275	13.05	5.1	2.25	0
integral of QST1i			7.364	40.364	62.639	75.689	80.789	83.039	83.039
QSE1i			7.644	33.5	23.335	13.37	5.44	2.07	-0.04
SQ1i			10.484	43.984	67.319	80.689	86.129	88.199	88.159
Initial rate of SQ2 by slope			0.546
Initial rate of SQ1 by slope			0.761
Approximated maxSQ1			84
TQ for TCB of 210 ml			101.85
Approximated maxSQ1/TQ			82.474
Initial rate of SQ1 (Slope)/TQ			0.747
Correlation of SQ1 vs SQ2			1	1	1	1	1	1		mean	sd	CV
Slope (SQ1 as Y vs SQ2 as x)			1.395	1.333	1.338	1.341	1.328	1.331		1.344	0.025	1.86
in vitro No.6
0.2ml enzyme，200 ml blood; 0.8 gBSA in 30ml PBS，15ml for blod flow, 20 ml/min for dialysate，200ul Kana
i(min)		0	7	23	58	98	139	208	293	360
C3T,i (mM)		0.604	0.303	0.278	0.27	0.26	0.248	0.23	0.193	0.191
QSDi(mmol)			-6.02	-0.5	-0.16	-0.2	-0.24	-0.36	-0.74	-0.04
integral of QSDi			-6.02	-6.52	-6.68	-6.88	-7.12	-7.48	-8.22	-8.26
i(min)			0	19	49	97	138	210	294	360
C2T, i (mM)			0.606	0.513	0.436	0.358	0.306	0.291	0.285	0.266
avearge ofC2T,i				0.56	0.475	0.397	0.332	0.299	0.288	0.276
△V*C2T,i				159.6	213.75	285.84	204.18	322.92	362.88	273.24
integral of △V*C2T,i				159.6	373.35	659.19	863.37	1186.29	1549.17	1822.41
i(min)			0	19	49	97	138	210	294	360
C1T,i (mM)			0.612	0.561	0.478	0.381	0.331	0.293	0.288	0.271
integral of QST2i				10.71	28.14	48.51	59.01	66.99	68.04	71.61
SQ2i=integral of QST2i-integral of QSDi				17.23	34.82	55.39	66.13	74.47	76.26	79.87
avearge ofC1T,i				0.587	0.52	0.43	0.356	0.312	0.291	0.28
△V*C1T,i				167.295	234	309.6	218.94	336.96	366.66	277.2
integral of △V*C1T,i				167.295	401.295	710.895	929.835	1266.8	1633.45	1910.65
QST1i				7.695	20.25	23.76	14.76	14.04	3.78	3.96
integral of QST1i				7.695	27.945	51.705	66.465	80.505	84.285	88.245
QSE1i				8.195	20.41	23.96	15	14.4	4.52	4
SQ1i				14.215	34.625	58.585	73.585	87.985	92.505	96.505
Initial rate of SQ2 by slope			0.586
Initial rate of SQ1 by slope			0.68
Approximated maxSQ1			85
TQ for TCB of 210 ml			128.52
Approximated maxSQ1/TQ			66.138		26.941	45.584	57.256	68.46	71.977
Initial rate of SQ1 (Slope)/TQ			0.529
Correlation of SQ1 vs SQ2				1	1	0.999	0.998	0.996	0.997		mean	sd	CV
Slope (SQ1 as Y vs SQ2 as x)				1.16	1.163	1.203	1.264	1.304	1.321		1.236	0.07	5.663
in vitro No.7
0.2ml enzyme，200 ml blood; 0.8 gBSA in 30ml PBS，15ml for blod flow, 20 ml/min for dialysate，200ul Kana
i(min)		0	7	28	70	112	148	233	300	360
C3T,i (mM)		0.422	0.108	0.028	0.02	0.02	0.02	0.02	0.01	0.009
QSDi(mmol)			-6.28	-1.6	-0.16	0	0	0	-0.2	-0.02
integral of QSDi			-6.28	-7.88	-8.04	-8.04	-8.04	-8.04	-8.24	-8.26
i(min)			0	15	52	108	138	231	300	360
C2T, i (mM)		0.432	0.371	0.184	0.097	0.033	0.025	0.011	0.019	0.011
avearge ofC2T,i				0.278	0.141	0.065	0.029	0.018	0.015	0.015
△V*C2T,i				62.55	52.17	36.4	8.7	16.74	10.35	9
integral of △V*C2T,i				62.55	114.72	151.12	159.82	176.56	186.91	195.91
i(min)			0	15	52	108	138	231	300	360
C1T,i (mM)		0.426	0.373	0.265	0.16	0.05	0.033	0.015	0.014	0.015
QSTi2				22.68	44.73	67.83	71.4	75.18	75.39	75.18
SQ2i=integral of QST2i-integral of QSDi				30.56	52.77	75.87	79.44	83.22	83.63	83.44
avearge ofC1T,i				0.319	0.213	0.105	0.042	0.024	0.015	0.015
△V*C1T,i				71.775	78.81	58.8	12.6	22.32	10.35	9
integral of △V*C1T,i				71.775	150.585	209.385	221.985	244.305	254.655	263.655
QSTi				9.225	26.64	22.4	3.9	5.58	0	0
integral of QSTi				9.225	35.865	58.265	62.165	67.745	67.745	67.745
QSEi				10.825	26.8	22.4	3.9	5.58	0.2	0.02
SQi				17.105	43.905	66.305	70.205	75.785	75.985	76.005
Initial rate of SQ2 by slope			0.6
Initial rate of SQ1 by slope			0.724
Approximated maxSQ1			73
TQ for TCB of 210 ml			78.33
Approximated maxSQ1/TQ			93.195	56.051	84.648
Initial rate of SQ1 (Slope)/TQ			0.924
Correlation of SQ1 vs SQ2				1	0.998	0.999	0.999	0.998	mean	sd	CV
Slope (SQ1 as Y vs SQ2 as x)				1.207	1.085	1.074	1.085	1.088	1.108	0.056	5.054
in vitro No.9
0.2ml enzyme，200 ml blood; 0.8 gBSA in 30ml PBS，15ml for blod flow, 20 ml/min for dialysate，200ul Kana
i(min)	0	9	30	63	106	161	214	293	350
C3T,i (mM)	0.521	0.175	0.13	0.13	0.105	0.075	0.09	0.06	0.045
QSDi(mmol)		-6.92	-0.9	0	-0.5	-0.6	0.3	-0.6	-0.3
integral of QSDi		-6.92	-7.82	-7.82	-8.32	-8.92	-8.62	-9.22	-9.52
i(min)		0	19	60	105	160	213	290	350
C2T, i (mM)		0.526	0.301	0.195	0.135	0.095	0.058	0.075	0.055
avearge ofC2T,i			0.414	0.248	0.165	0.115	0.077	0.067	0.065
△V*C2T,i			117.99	152.52	111.375	94.875	61.215	77.385	58.5
integral of △V*C2T,i			117.99	270.51	381.885	476.76	537.975	615.36	673.86
i(min)		0	19	60	105	160	213	290	350
C1T,i (mM)		0.526	0.386	0.235	0.15	0.12	0.085	0.065	0.065
integral of QST2i			29.4	61.11	78.96	85.26	92.61	96.81	96.81
SQ2i=integral of QST2i-integral of QSDi			37.22	68.93	87.28	94.18	101.23	106.03	106.33
avearge ofC1T,i			0.456	0.311	0.193	0.135	0.103	0.075	0.065
△V*C1T,i			129.96	191.265	130.275	111.375	81.885	86.625	58.5
integral of △V*C1T,i			129.96	321.225	451.5	562.875	644.76	731.385	789.885
QSTi			11.97	38.745	18.9	16.5	20.67	9.24	0
integral of QSTi			11.97	50.715	69.615	86.115	106.785	116.025	116.025
QSEi			12.87	38.745	19.4	17.1	20.37	9.84	0.3
SQi			19.79	58.535	77.935	95.035	115.405	125.245	125.545
Initial rate of SQ2 by slope			0.773
Initial rate of SQ1 by slope			0.945
Approximated maxSQ1			110
TQ for TCB of 210 ml			110.46
Approximated maxSQ1/TQ			99.584	70.555	86.036
Initial rate of SQ1 (Slope)/TQ			0.856
Correlation of SQ1 vs SQ2			1	0.999	0.994	0.983	0.981	0.982	mean	sd	CV
Slope (SQ1 as Y vs SQ2 as x)			1.222	1.168	1.263	1.401	1.489	1.533	1.309	0.15	11.459
in vitro No.8
0.2ml enzyme，200 ml blood; 0.8 gBSA in 30ml PBS，15ml for blod flow, 20 ml/min for dialysate，200ul Kana
i(min)		0	8	23	59	101	153	213	270	350
C3T,i (mM)		0.451	0.202	0.165	0.129	0.087	0.075	0.04	0.03	0.03
QSDi(mmol)			-4.98	-0.74	-0.72	-0.84	-0.24	-0.7	-0.2	0
integral of QSDi			-4.98	-5.72	-6.44	-7.28	-7.52	-8.22	-8.42	-8.42
i(min)			0	18	58	100	152	213	271	350
C2T, i (mM)			0.448	0.243	0.153	0.128	0.106	0.082	0.065	0.069
avearge ofC2T,i				0.346	0.198	0.141	0.117	0.094	0.074	0.067
△V*C2T,i				93.42	118.8	88.83	91.26	86.01	64.38	79.395
integral of △V*C2T,i				93.42	212.22	301.05	392.31	478.32	542.7	622.095
i(min)			0	18	58	100	152	213	271	350
C1T,i (mM)			0.448	0.297	0.183	0.152	0.125	0.087	0.071	0.074
integral of QST2i				31.71	55.65	62.16	67.83	75.81	79.17	78.54
SQ2i=integral of QST2i-integral of QSDi				37.43	62.09	69.44	75.35	84.03	87.59	86.96
avearge ofC1T,i				0.373	0.24	0.168	0.139	0.106	0.079	0.073
△V*C1T,i				100.71	144	105.84	108.42	96.99	68.73	86.505
integral of △V*C1T,i				100.71	244.71	350.55	458.97	555.96	624.69	711.195
QST1i				7.29	25.2	17.01	17.16	10.98	4.35	7.11
integral of QST1i				7.29	32.49	49.5	66.66	77.64	81.99	89.1
QSE1i				8.03	25.92	17.85	17.4	11.68	4.55	7.11
SQ1i				13.01	38.93	56.78	74.18	85.86	90.41	97.52
Initial rate of SQ2 by slope			0.617
Initial rate of SQ1 by slope			0.648
Approximated maxSQ1			84
TQ for TCB of 210 ml			94.08
Approximated maxSQ1/TQ			89.286		60.353
Initial rate of SQ1 (Slope)/TQ			0.689
Correlation of SQ1 vs SQ2					0.981	0.998	0.978	0.984	0.986	mean	sd	CV
Slope (SQ1 as Y vs SQ2 as x)				1.051	1.287	1.517	1.595	1.614	1.686	1.458	0.242	16.598
in vitro No.3
0.5ml enzyme，200 ml blood; 0.8 gBSA in 30ml PBS，15ml for blod flow, 20 ml/min for dialysate，200ul Kana
i(min)		0	8	24	57	97	140	211	282	369
C3T,i (mM)		0.804	0.538	0.491	0.426	0.366	0.342	0.331	0.346	0.381
QSDi(mmol)			-5.32	-0.94	-1.3	-1.2	-0.48	-0.22	0.3	0.7
integral of QSDi			-5.32	-6.26	-7.56	-8.76	-9.24	-9.46	-9.16	-8.46
i(min)			0	25	58	98	140	212	283	370
C2T, i (mM)			0.794	0.611	0.536	0.473	0.433	0.398	0.391	0.398
avearge ofC2T,i				0.703	0.574	0.505	0.453	0.416	0.395	0.395
△V*C2T,i				263.625	284.13	303	285.39	449.28	420.675	515.475
integral of △V*C2T,i				263.625	547.755	850.755	1136.14	1585.42	2006.1	2521.57
i(min)			0	25	58	98	140	212	283	370
C1T,i (mM)			0.799	0.711	0.593	0.491	0.464	0.398	0.393	0.411
integral of QST2i				18.48	43.26	64.68	70.35	84.21	85.26	81.48
SQ2i=integral of QST2i-integral of QSDi				24.74	50.82	73.44	79.59	93.67	94.42	89.94
avearge ofC1T,i				0.755	0.652	0.542	0.478	0.431	0.396	0.402
△V*C1T,i				283.125	322.74	325.2	301.14	465.48	421.74	524.61
integral of △V*C1T,i				283.125	605.865	931.065	1232.2	1697.68	2119.43	2644.03
QST1i				19.5	38.61	22.2	15.75	16.2	1.065	9.135
integral of QSTi				19.5	58.11	80.31	96.06	112.26	113.325	122.46
QSE1i				20.44	39.91	23.4	16.23	16.42	0.765	8.435
SQ1i				25.76	65.67	89.07	105.3	121.72	122.485	130.92
Initial rate of SQ2 by slope			0.79
Initial rate of SQ1 by slope			1.209
Approximated maxSQ1			114
TQ for TCB of 210 ml			167.79
Approximated maxSQ1/TQ			67.942	39.138	53.084	62.757	72.543	72.999	78.026
Initial rate of SQ1 (Slope)/TQ			0.721
Correlation of SQ1 vs SQ2				1	0.994	0.994	0.996	0.997	0.988		mean	sd	CV
Slope (SQ1 as Y vs SQ2 as x)				1.53	1.306	1.379	1.378	1.376	1.439		1.401	0.076	5.425
in vitro No. 12
0.5ml uricase, 200ml blood; 15 ml/min for blood flow, 20ml/min for dialysate, 0.8gBSA in 30ml PBS, 200 ul kana
i(min)		0	8	27	63	90	120	150	206	269	350
C3T,i (mM)		0.478	0.05	0.045	0.015	0.013	0.008	0.018	0.018	0.01	0.01
QSDi(mmol)			-8.56	-0.1	-0.6	-0.04	-0.1	0.2	0	-0.16	0
integral of QSDi			-8.566	-8.666	-9.266	-9.306	-9.406	-9.206	-9.206	-9.366	-9.366
i(min)			0	32	60	88	118	148	202	267	350
C2T, i (mM)			0.481	0.148	0.058	0.025	0.013	0.012	0.015	0.021	0.024
avearge ofC2T,i				0.315	0.103	0.042	0.019	0.013	0.014	0.018	0.023
△V*C2T,i				151.2	43.26	17.64	8.55	5.85	11.34	17.55	28.635
integral of △V*C2T,i				151.2	194.46	212.1	220.65	226.5	237.84	255.39	284.025
i(min)			0	32	60	88	118	148	202	267	350
C1T,i (mM)			0.481	0.279	0.11	0.068	0.03	0.01	0.018	0.021	0.023
integral of integral of QST2i				42.42	77.91	86.73	94.71	98.91	97.23	96.6	96.18
SQ2=integral of QST2i-integral of QSDi				51.086	87.176	96.036	104.116	108.116	106.436	105.966	105.546
avearge ofC1T,i				0.38	0.195	0.089	0.049	0.02	0.014	0.02	0.022
△V*C1T,i				182.4	81.9	37.38	22.05	9	11.34	19.5	27.39
integral of △V*C1T,i				182.4	264.3	301.68	323.73	332.73	344.07	363.57	390.96
QST1i				31.2	38.64	19.74	13.5	3.15	0	1.95	-1.245
integral of QST1i				31.2	69.84	89.58	103.08	106.23	106.23	108.18	106.935
QSE1i				31.3	39.24	19.78	13.6	2.95	0	2.11	-1.245
SQ1i				39.866	79.106	98.886	112.486	115.436	115.436	117.546	116.301
Initial rate of SQ2 by slope			1.289
Initial rate of SQ1 by slope			1.401
Approximated maxSQ1 at 200 min			115
TQ for TCB of 210 ml			101.01
Approximated maxSQ1 at 200 min/TQ			113.85
Initial rate of SQ1 (Slope)/TQ			1.387
Correlation of SQ1 vs SQ2			1	0.989	0.989	0.991	0.991	0.99	0.99	mean	sd	CV
Slope (SQ1 as Y vs SQ2 as x)			1.087	1.248	1.336	1.349	1.368	1.393	1.406	1.312	0.112	8.537
in vitro No. 5
0.5ml uricase, 200ml blood; 15 ml/min for blood flow, 20ml/min for dialysate, 0.8gBSA in 30ml PBS, 200 ul kana
i(min)	0	7	20	41	87	147	232	308	360
C3T,i (mM)	1.067	0.581	0.348	0.306	0.223	0.073	0.028	0.025	0.023
QSDi(mmol)		-9.72	-4.66	-0.84	-1.66	-3	-0.9	-0.06	-0.04
integral of QSDi		-9.72	-14.38	-15.22	-16.88	-19.88	-20.78	-20.84	-20.88
i(min)		0	15	43	89	148	232	309	360
C2T, i (mM)		0.977	0.679	0.461	0.258	0.11	0.043	0.033	0.023
avearge ofC2T,i			0.828	0.57	0.36	0.184	0.077	0.038	0.028
△V*C2T,i			186.3	239.4	248.4	162.84	97.02	43.89	21.42
integral of △V*C2T,i			186.3	425.7	674.1	836.94	933.96	977.85	999.27
i(min)		0	15	43	89	148	232	309	360
C1T,i (mM)		0.979	0.801	0.558	0.313	0.135	0.058	0.028	0.018
integral of QST2i			37.38	88.41	139.86	177.24	193.41	199.71	201.81
SQ2i=integral of QST2i-integral of QSDi			51.76	103.63	156.74	197.12	214.19	220.55	222.69
avearge ofC1T,i			0.89	0.68	0.436	0.224	0.097	0.043	0.023
△V*C1T,i			200.25	285.6	300.84	198.24	122.22	49.665	17.595
integral of △V*C1T,i			200.25	485.85	786.69	984.93	1107.15	1156.82	1174.41
QST1i			13.95	46.2	52.44	35.4	25.2	5.775	-3.825
integral of QST1i			13.95	60.15	112.59	147.99	173.19	178.965	175.14
QSE1i			18.61	47.04	54.1	38.4	26.1	5.835	-3.785
SQ1i			28.33	75.37	129.47	167.87	193.97	199.805	196.02
Initial rate of SQ2 by slope		1.853
Initial rate of SQ1 by slope		1.68
Approximated maxSQ1 at 200 min		185
TQ for TCB of 210 ml		205.59
Approximated maxSQ1 at 200 min/TQ		89.985
Initial rate of SQ1 (Slope)/TQ		0.817
Correlation of SQ1 vs SQ2			1	0.999	1	0.998	0.999	0.999		mean	sd	CV
Slope (SQ1 as Y vs SQ2 as x)			0.907	0.964	0.966	1.004	1.004	1.011		0.976	0.039	3.996
in vitro No. 4
0.5ml uricase, 200ml blood; 15 ml/min for blood flow, 20ml/min for dialysate, 0.8gBSA in 30ml PBS, 200 ul kana
i(min)	0	5	29	65	109	155	217	285	345
C3T,i (mM)	0.779	0.348	0.133	0.035	0.033	0.005	0.013	0.04	0.068
QSDi(mmol)		-8.62	-4.3	-1.96	-0.04	-0.56	0.16	0.54	0.56
integral of QSDi		-8.62	-12.92	-14.88	-14.92	-15.48	-15.32	-14.78	-14.22
i(min)		0	29	65	109	155	217	285	345
C2T, i (mM)		0.809	0.416	0.215	0.11	0.075	0.058	0.058	0.046
avearge ofC2T,i			0.613	0.316	0.163	0.093	0.067	0.058	0.052
△V*C2T,i			266.655	170.64	107.58	64.17	62.31	59.16	46.8
integral of △V*C2T,i			266.655	437.295	544.875	609.045	671.355	730.515	777.315
i(min)		0	29	65	109	155	217	285	345
C1T,i (mM)		0.807	0.562	0.297	0.161	0.095	0.067	0.057	0.049
integral of QST2i			51.45	107.1	135.66	149.52	155.4	157.5	159.18
SQ2i=integral of QST2i-integral of QSDi			64.37	121.98	150.58	165	170.72	172.28	173.4
avearge ofC1T,i			0.685	0.43	0.229	0.128	0.081	0.062	0.053
△V*C1T,i			297.975	232.2	151.14	88.32	75.33	63.24	47.7
integral of △V*C1T,i			297.975	530.175	681.315	769.635	844.965	908.205	955.905
QST1i			31.32	61.56	43.56	24.15	13.02	4.08	0.9
integral of QST1i			31.32	92.88	136.44	160.59	173.61	177.69	178.59
QSE1i			35.62	63.52	43.6	24.71	12.86	3.54	0.34
SQ1i			44.24	107.76	151.36	176.07	188.93	192.47	192.81
Initial rate of SQ2 by slope		1.6
Initial rate of SQ1 by slope		1.764
Approximated maxSQ1 at 200 min		187
TQ for TCB of 210 ml		169.47
Approximated maxSQ1 at 200 min/TQ		110.344
Initial rate of SQ1 (Slope)/TQ		1.041
Correlation of SQ1 vs SQ2			1	0.996	0.995	0.994	0.994		mean	sd	CV
Slope (SQ1 as Y vs SQ2 as x)			1.103	1.222	1.293	1.343	1.372		1.267	0.108	8.524
in vitro No. 1
0.5ml uricase, 200ml blood; 15 ml/min for blood flow, 20ml/min for dialysate, 0.8gBSA in 30ml PBS, 200 ul kana
i(min)	0	8	27	63	90	120	150	206	269	310	360
C3T,i (mM)	0.528	0.085	0.068	0.025	0.013	0.008	0.018	0.016	0.01	0.011	0.01
QSDi(mmol)		-8.86	-0.34	-0.86	-0.24	-0.1	0.2	-0.04	-0.12	0.02	-0.02
integral of QSDi		-8.86	-9.2	-10.06	-10.3	-10.4	-10.2	-10.24	-10.36	-10.34	-10.36
i(min)		0	32	60	88	118	148	202	267	310	360
C2T, i (mM)		0.523	0.178	0.062	0.035	0.013	0.012	0.015	0.021	0.023	0.024
avearge ofC2T,i			0.351	0.12	0.049	0.024	0.013	0.014	0.018	0.022	0.024
△V*C2T,i			168.48	50.4	20.58	10.8	5.85	11.34	17.55	14.19	18
integral of △V*C2T,i			168.48	218.88	239.46	250.26	256.11	267.45	285	299.19	317.19
i(min)		0	32	60	88	118	148	202	267	310	360
C1T,i (mM)		0.523	0.289	0.142	0.092	0.03	0.02	0.018	0.021	0.023	0.023
integral of QST2i			49.14	80.01	90.51	103.53	105.63	106.05	105.42	105	105
SQ2i=integral of QST2i-integral of QSDi			58.34	90.07	100.81	113.93	115.83	116.29	115.78	115.34	115.36
avearge ofC1T,i			0.406	0.216	0.117	0.061	0.025	0.019	0.02	0.022	0.023
△V*C1T,i			194.88	90.72	49.14	27.45	11.25	15.39	19.5	14.19	17.25
integral of △V*C1T,i			194.88	285.6	334.74	362.19	373.44	388.83	408.33	422.52	439.77
QSTi			26.4	40.32	28.56	16.65	5.4	4.05	1.95	0	-0.75
integral of QSTi			26.4	66.72	95.28	111.93	117.33	121.38	123.33	123.33	122.58
QSE1i			26.74	41.18	28.8	16.75	5.2	4.09	2.07	-0.02	-0.73
SQ1i			35.6	76.78	105.58	122.33	127.53	131.62	133.69	133.67	132.94
Initial rate of SQ2 by slope		1.133
Initial rate of SQ1 by slope		1.471
Approximated maxSQ1 at 200 min		121
TQ for TCB of 210 ml		109.83	101.01	101.01	101.01	101.01	101.01	101.01	101.01	101.01	101.01
Approximated maxSQ1 at 200 min/TQ		110.17
Initial rate of SQ1 (Slope)/TQ		1.339
Correlation of SQ1 vs SQ2			1	0.989	0.988	0.987	0.984	0.981	0.979	mean	sd	CV
Slope (SQ1 as Y vs SQ2 as x)			1.079	1.243	1.334	1.394	1.447	1.489	1.519	1.358	0.155	11.405
