# Supplementary material for: Extracorporeal delivery of a therapeutic enzyme
Source: Sci Rep. 2016 Aug 1;6:30888. doi: 10.1038/srep30888 (PMC4967896; doi:10.1038/srep30888)
Supplement: Supplementary Data S2 [file srep30888-s3.xls]

## Sheet: Data S2
Data S2: change of concentrations of uric aicd in the delivery device during continuous running of the delivery device plus the native bacterial uricase, with blood in vivo
0.50 ml enzyme solution gave 0.75 U uricase, 1.00 ml enzyme solution gave 1.50U uricase, 1.50 ml enzyme dolution gave 2.3 U uricase
in vivo No. 8
0.5 ml uricase, 0.8 g BSA in 30 ml PBS, 200 ul kana, 15 ml/min for blood flow, 20 ml/min for dialysate flow
i(min)	0	7	25	57	106	115	150	201	214	245	296	326
C3T,i (mM)	0.432	0.117	0.126	0.113	0.08	0.06	0.06	0.065	0.05	0.053	0.055	0.1
QSDi(mmol)		-6.3	0.18	-0.26	-0.66	-0.4	0	0.1	-0.3	0.06	0.04	0.9
integral of QSDi		-6.3	-6.12	-6.38	-7.04	-7.44	-7.44	-7.34	-7.64	-7.58	-7.54	-6.6
i(min)		0	25	57	92	143	194	240	290	320
C2T, i (mM)		0.432	0.245	0.235	0.255	0.2	0.205	0.173	0.185	0.177
avearge ofC2T,i			0.339	0.24	0.245	0.228	0.203	0.189	0.179	0.181
△V*C2T,i			127.125	115.2	128.625	174.42	155.295	130.41	134.25	81.45
integral of △V*C2T,i			127.125	242.325	370.95	545.37	700.665	831.075	965.325	1046.78
i(min)		0	25	57	92	143	194	240	290	320
C1T,i (mM)		0.433	0.314	0.328	0.326	0.32	0.284	0.254	0.253	0.26
integral of QST2i			36.89	32.55	33.17	35.03	46.19	55.49	55.8	53.63
SQ2i=integral of QST2i-integral of QSDi			43.01	38.93	40.21	42.47	53.53	63.07	63.34	60.23
avearge ofC1T,i			0.374	0.321	0.327	0.323	0.302	0.269	0.254	0.257
△V*C1T,i			140.25	154.08	171.675	247.095	231.03	185.61	190.5	115.65
integral of △V*C1T,i			140.25	294.33	466.005	713.1	944.13	1129.74	1320.24	1435.89
QST1i			13.125	38.88	43.05	72.675	75.735	55.2	56.25	34.2
integral of QSTi			13.125	52.005	95.055	167.73	243.465	298.665	354.915	389.115
QSE1i			12.945	39.14	43.71	72.675	75.635	55.14	56.21	33.3
SQ1i			19.245	58.385	102.095	175.17	250.805	306.245	362.455	395.715
Instantaneous initial rate for SQ1i vs Time			1.223	1.237	1.321	1.374	1.36	1.326	1.302
Average rate of SQ1 by slope			1.302
Approximated maxSQ1 at 200 min			248
Approximated maxSQ1 at 360 min			456
TQ for 310 ml TCB			134.23
Approximated maxSQ1 at 200 min/TQ			184.758
Initial rate of SQ1 (Slope)/TQ			0.97
Correlation of SQ1 vs SQ2				-1	-0.647	0.103	0.767	0.874	0.918	0.919
Slope (SQ1 as Y vs SQ2 as x)				-9.593	-12.851	3.601	12.314	10.353	11.181	12.29
in vivo No. 13
0.5 ml uricase, 0.8 g BSA in 30 ml PBS, 200 ul kana, 15 ml/min for blood flow, 20 ml/min for dialysate flow
i(min)	0	7	26	60	76	107	151	163	200	272	370
C3T,i (mM)	0.516	0.401	0.374	0.33	0.322	0.302	0.296	0.283	0.281	0.279	0.245
QSDi(mmol)		-2.3	-0.54	-0.88	-0.16	-0.4	-0.12	-0.26	-0.04	-0.04	-0.68
integral of QSDi		-2.3	-2.84	-3.72	-3.88	-4.28	-4.4	-4.66	-4.7	-4.74	-5.42
i(min)		0	25	58	106	150	199	269	370
C2T, i (mM)		0.543	0.446	0.461	0.433	0.418	0.4	0.381	0.37
avearge ofC2T,i			0.495	0.454	0.447	0.426	0.409	0.391	0.376
△V*C2T,i			185.625	224.73	321.84	281.16	300.615	410.55	569.64
integral of △V*C2T,i			185.625	410.355	732.195	1013.36	1313.97	1724.52	2294.16
i(min)		0	25	58	106	150	199	269	370
C1T,i (mM)		0.546	0.515	0.501	0.49	0.466	0.451	0.451	0.431
integral of QST2i			9.61	13.95	17.36	24.8	29.45	29.45	35.65
SQ2i=integral of QST2i-integral of QSDi			12.45	17.67	21.64	29.2	34.15	34.19	41.07
avearge ofC1T,i			0.531	0.508	0.496	0.478	0.459	0.451	0.441
△V*C1T,i			199.125	251.46	357.12	315.48	337.365	473.55	668.115
integral of △V*C1T,i			199.125	450.585	807.705	1123.18	1460.55	1934.1	2602.22
QST1i			13.5	26.73	35.28	34.32	36.75	63	98.475
integral of QSTi			13.5	40.23	75.51	109.83	146.58	209.58	308.055
QSE1i			14.04	27.61	35.68	34.44	36.79	63.04	99.155
SQ1i			16.34	43.95	79.79	114.23	151.28	214.32	313.475
Instantaneous initial rate for SQ1i vs Time			0.837	0.781	0.778	0.772	0.8	0.85
Average rate of SQ1 by slope			0.85
Approximated maxSQ1 at 200 min			160
Approximated maxSQ1 at 360 min			296
TQ for 310 ml TCB			169.26
Approximated maxSQ1 at 200 min/TQ			94.529
Initial rate of SQ1 (Slope)/TQ			0.502
Correlation of SQ1 vs SQ2				1	0.988	0.992	0.996	0.948	0.945
Slope (SQ1 as Y vs SQ2 as x)				5.289	6.822	5.985	6.148	7.619	9.523
in vivo No. 7
0.5 ml uricase, 0.8 g BSA in 30 ml PBS, 200 ul kana, 15 ml/min for blood flow, 20 ml/min for dialysate flow
i(min)	0	7	21	51	84	132	187	249	322	372
C3T,i (mM)	0.308	0.038	0.03	0.028	0.038	0.035	0.045	0.05	0.053	0.055
QSDi(mmol)		-5.4	-0.16	-0.04	0.2	-0.06	0.2	0.1	0.06	0.04
integral of QSDi		-5.4	-5.56	-5.6	-5.4	-5.46	-5.26	-5.16	-5.1	-5.06
i(min)		0	21	51	84	132	187	249	322	372
C2T, i (mM)		0.303	0.214	0.187	0.147	0.125	0.118	0.098	0.092	0.085
avearge ofC2T,i			0.259	0.201	0.167	0.136	0.122	0.108	0.095	0.089
△V*C2T,i			81.585	90.45	82.665	97.92	100.65	100.44	104.025	66.75
integral of △V*C2T,i			81.585	172.035	254.7	352.62	453.27	553.71	657.735	724.485
i(min)		0	21	51	84	132	187	249	322	372
C1T,i (mM)		0.341	0.313	0.302	0.28	0.241	0.202	0.188	0.179	0.163
integral of QST2i			8.68	12.09	18.91	31	43.09	47.43	50.22	55.18
SQ2i=integral of QST2i-integral of QSDi			14.24	17.69	24.31	36.46	48.35	52.59	55.32	60.24
avearge ofC1T,i			0.327	0.308	0.291	0.261	0.222	0.195	0.184	0.171
△V*C1T,i			103.005	138.6	144.045	187.92	183.15	181.35	201.48	128.25
integral of △V*C1T,i			103.005	241.605	385.65	573.57	756.72	938.07	1139.55	1267.8
QST1i			21.42	48.15	61.38	90	82.5	80.91	97.455	61.5
integral of QSTi			21.42	69.57	130.95	220.95	303.45	384.36	481.815	543.315
QSE1i			21.58	48.19	61.18	90.06	82.3	80.81	97.395	61.46
SQ1i			26.98	75.17	136.35	226.41	308.71	389.52	486.915	548.375
Instantaneous initial rate for SQ1i vs Time			1.606	1.738	1.808	1.726	1.619	1.54	1.489
Average rate of SQ1 by slope			1.489
Approximated maxSQ1 at 200 min			309
Approximated maxSQ1 at 360 min			547
TQ for 310 ml TCB			105.71
Approximated maxSQ1 at 200 min/TQ			292.309
Initial rate of SQ1 (Slope)/TQ			1.409
Correlation of SQ1 vs SQ2				1	0.994	0.993	0.995	0.993	0.98	0.979
Slope (SQ1 as Y vs SQ2 as x)				13.968	10.645	8.722	8.035	8.648	9.709	10.402
in vivo No. 14
0.5 ml uricase, 0.8 g BSA in 30 ml PBS, 200 ul kana, 15 ml/min for blood flow, 20 ml/min for dialysate flow
i(min)	0	9	25	58	91	103	133	186	201	234	293	348
C3T,i (mM)	0.439	0.108	0.125	0.103	0.082	0.06	0.06	0.058	0.02	0.025	0.035	0
QSDi(mmol)		-6.62	0.34	-0.44	-0.42	-0.44	0	-0.04	-0.76	0.1	0.2	-0.7
integral of QSDi		-6.62	-6.28	-6.72	-7.14	-7.58	-7.58	-7.62	-8.38	-8.28	-8.08	-8.8
i(min)			0	21	57	93	132	185	232	294	346	385
C2T, i (mM)			0.441	0.253	0.232	0.2	0.177	0.165	0.174	0.165	0.187	0.2
avearge ofC2T,i				0.347	0.243	0.216	0.189	0.171	0.17	0.17	0.176	0.2
△V*C2T,i				109.305	131.22	116.64	110.565	135.945	119.85	158.1	137.28	117
integral of △V*C2T,i				109.3	240.5	357.1	467.7	603.6	723.5	881.6	1018.9	1135.9
i(min)			0	21	57	93	132	185	232	294	346	385
C1T,i (mM)			0.441	0.348	0.321	0.298	0.316	0.279	0.303	0.293	0.293	0.3
integral of QST2i				28.83	37.2	44.33	38.75	50.22	42.78	45.88	45.88	43.7
SQ2i=integral of QST2i-integral of QSDi				35.55	44.34	51.91	46.33	57.84	51.16	54.16	53.96	52.5
avearge ofC1T,i				0.395	0.335	0.31	0.307	0.298	0.291	0.298	0.293	0.3
△V*C1T,i				124.425	180.9	167.4	179.595	236.91	205.155	277.14	228.54	175.5
integral of △V*C1T,i				124.425	305.325	472.725	652.32	889.23	1094.38	1371.53	1600.1	1775.6
QST1i				15.12	49.68	50.76	69.03	100.965	85.305	119.04	91.26	58.5
integral of QSTi				15.12	64.8	115.56	184.59	285.555	370.86	489.9	581.16	639.7
QSE1i				15.56	50.1	51.2	69.03	101.005	86.065	118.94	91.06	59.2
SQ1i				21.845	71.965	123.205	192.2	293.25	379.265	498.205	589.28	648.5
Instantaneous initial rate for SQ1i vs Time				1.392	1.408	1.526	1.655	1.713	1.765	1.781	1.773
Average rate of SQ1 by slope				1.773
Approximated maxSQ1 at 200 min				324
Approximated maxSQ1 at 360 min				608
TQ for 310 ml TCB				136.71
Approximated maxSQ1/TQ				236.998
Initial rate of SQ1 (Slope)/TQ				1.297
Correlation of SQ1 vs SQ2					1	0.999	0.704	0.866	0.742	0.729	0.712	0.7
Slope (SQ1 as Y vs SQ2 as x)					5.702	6.182	7.547	10.988	13.188	17.066	20.631	23
in vivo No. 5
0.5 ml uricase, 0.8 g BSA in 30 ml PBS, 200 ul kana, 15 ml/min for blood flow, 20 ml/min for dialysate flow
i(min)	0	11	26	46	79	111	151	196	218	276	340	397
C3T,i (mM)	0.433	0.065	0.063	0.06	0.023	0.025	0.018	0.035	0.033	0.038	0.043	0
QSDi(mmol)		-7.36	-0.04	-0.06	-0.74	0.04	-0.14	0.34	-0.04	0.1	0.1	-0.9
integral of QSDi		-7.36	-7.4	-7.46	-8.2	-8.16	-8.3	-7.96	-8	-7.9	-7.8	-8.7
i(min)	0	11	26	46	79	111	151	196	218	276	340	397
C2T, i (mM)	0.435	0.3	0.266	0.243	0.216	0.184	0.142	0.131	0.115	0.115	0.123	0.1
avearge ofC2T,i		0.368	0.283	0.255	0.23	0.2	0.163	0.137	0.123	0.115	0.119	0.1
△V*C2T,i		60.72	63.675	76.5	113.85	96	97.8	92.475	40.59	100.05	114.24	85.5
integral of △V*C2T,i		60.72	124.395	200.895	314.745	410.745	508.545	601.02	641.61	741.66	855.9	941.4
i(min)	0	11	26	46	79	111	151	196	218	276	340	397
C1T,i (mM)	0.436	0.41	0.374	0.348	0.33	0.313	0.283	0.25	0.235	0.23	0.223	0.2
integral of QST2i		8.06	19.22	27.28	32.86	38.13	47.43	57.66	62.31	63.86	66.03	73.2
SQ2i=integral of QST2i-integral of QSDi		15.42	26.62	34.74	41.06	46.29	55.73	65.62	70.31	71.76	73.83	81.9
avearge ofC1T,i		0.423	0.392	0.361	0.339	0.322	0.298	0.267	0.243	0.233	0.227	0.2
△V*C1T,i		69.795	88.2	108.3	167.805	154.56	178.8	180.225	80.19	202.71	217.92	171
integral of △V*C1T,i		69.795	157.995	266.295	434.1	588.66	767.46	947.685	1027.88	1230.59	1448.51	1619.5
QST1i		9.075	24.525	31.8	53.955	58.56	81	87.75	39.6	102.66	103.68	85.5
integral of QSTi		9.075	33.6	65.4	119.355	177.915	258.915	346.665	386.265	488.925	592.605	678.1
QSE1i		16.435	24.565	31.86	54.695	58.52	81.14	87.41	39.64	102.56	103.58	86.4
SQ1i		16.435	41	72.86	127.555	186.075	267.215	354.625	394.265	496.825	600.41	686.8
Instantaneous initial rate for SQ1i vs Time		1.638	1.611	1.632	1.688	1.776	1.828	1.843	1.84	1.814	1.779	1.8
Average rate of SQ1 by slope		1.8
Approximated maxSQ1 at 200 min		351
Approximated maxSQ1 at 360 min		636
TQ for 310 ml TCB		135.16
Approximated maxSQ1/TQ		259.69
Initial rate of SQ1 (Slope)/TQ		1.332
Correlation of SQ1 vs SQ2			1	0.986	0.952	0.945	0.96	0.973	0.981	0.969	0.951	1	0.954
Correlation of SQ1 vs SQ2			1	0.986	0.952	0.945	0.96	0.973	0.981	0.969	0.951	1
Slope (SQ1 as Y vs SQ2 as x)			2.193	2.876	4.127	5.309	6.361	7.095	7.429	8.282	9.31	10.1
in vivo No. 15
1.0 ml uricase, 0.8 g BSA in 30 ml PBS, 200 ul kana, 15 ml/min for blood flow, 20 ml/min for dialysate flow
i(min)	0	12	32	69	111	183	250	321	416
C3T,i (mM)	0.426	0.063	0.053	0.07	0.038	0.07	0.055	0.068	0.05
QSDi(mmol)		-7.26	-0.2	0.34	-0.64	0.64	-0.3	0.26	-0.36
integral of QSDi		-7.26	-7.46	-7.12	-7.76	-7.12	-7.42	-7.16	-7.52
i(min)		0	31	62	109	179	249	319	419
C2T, i (mM)		0.431	0.23	0.218	0.175	0.12	0.105	0.103	0.118
avearge ofC2T,i			0.331	0.224	0.197	0.148	0.113	0.104	0.111
△V*C2T,i			153.915	104.16	138.885	155.4	118.65	109.2	166.5
integral of △V*C2T,i			153.915	258.075	396.96	552.36	671.01	780.21	946.71
i(min)		0	31	62	109	179	249	319	419
C1T,i (mM)		0.431	0.426	0.398	0.338	0.235	0.208	0.203	0.198
integral of QST2i			1.55	10.23	28.83	60.76	69.13	70.68	72.23
SQ2i=integral of QST2i-integral of QSDi			9.01	17.35	36.59	67.88	76.55	77.84	79.75
avearge ofC1T,i			0.429	0.412	0.368	0.287	0.222	0.206	0.201
△V*C1T,i			199.485	191.58	259.44	301.35	233.1	216.3	301.5
integral of △V*C1T,i			199.485	391.065	650.505	951.855	1184.95	1401.26	1702.76
QSTi			45.57	87.42	120.555	145.95	114.45	107.1	135
integral of QSTi			45.57	132.99	253.545	399.495	513.945	621.045	756.045
QSE1i			45.77	87.08	121.195	145.31	114.75	106.84	135.36
SQ1i			53.03	140.11	261.305	406.615	521.365	628.205	763.565
Instantaneous initial rate for SQ1i vs Time			2.809	2.663	2.379	2.145	1.984	1.819
Average rate of SQ1 by slope			1.819
Approximated maxSQ1 at 200 min			405
Approximated maxSQ1 at 360 min			696
TQ for 310 ml TCB			133.61
Approximated maxSQ1 at 200 min/TQ			303.121
Initial rate of SQ1 (Slope)/TQ			1.361
Correlation of SQ1 vs SQ2			1	0.992	0.989	0.991	0.975	0.948
Slope (SQ1 as Y vs SQ2 as x)			10.441	7.333	5.81	6.312	7.102	8.09
in vivo No. 16
1.0 ml uricase, 0.8 g BSA in 30 ml PBS, 200 ul kana, 15 ml/min for blood flow, 20 ml/min for dialysate flow
i(min)	0	11	22	65	127	217	256	320	360
C3T,i (mM)	0.703	0.17	0.165	0.16	0.133	0.213	0.22	0.223	0.241
QSDi(mmol)		-10.66	-0.1	-0.1	-0.54	1.6	0.14	0.06	0.36
integral of QSDi		-10.66	-10.76	-10.86	-11.4	-9.8	-9.66	-9.6	-9.24
i(min)		0	21	64	129	189	257	320	360
C2T, i (mM)		0.68	0.403	0.245	0.248	0.284	0.388	0.415	0.471
avearge ofC2T,i			0.324	0.247	0.266	0.336	0.402	0.443	0.236
△V*C2T,i			102.06	159.315	259.35	302.4	410.04	418.635	141.6
integral of △V*C2T,i			102.06	261.375	520.725	823.125	1233.16	1651.8	1793.4
i(min)		0	21	64	129	189	257	320	360
C1T,i (mM)		0.681	0.521	0.456	0.539	0.634	0.638	0.621	0.61
integral of QST2i			49.6	69.75	44.02	14.57	13.33	18.6	22.01
SQ2i=integral of QST2i-integral of QSDi			60.36	80.61	55.42	24.37	22.99	28.2	31.25
avearge ofC1T,i			0.601	0.489	0.498	0.587	0.636	0.63	0.616
△V*C1T,i			189.315	315.405	485.55	528.3	648.72	595.35	369.6
integral of △V*C1T,i			189.315	504.72	990.27	1518.57	2167.29	2762.64	3132.24
QSTi			87.255	156.09	226.2	225.9	238.68	176.715	228
integral of QSTi			87.255	243.345	469.545	695.445	934.125	1110.84	1338.84
QSE1i			87.355	156.19	226.74	224.3	238.54	176.655	227.64
SQ1i			98.015	254.205	480.945	705.245	943.785	1120.44	1348.08
Instantaneous initial rate for SQ1i vs Time			3.632	3.541	3.6	3.588	3.467	3.58
Average rate of SQ1 by slope			3.58
Approximated maxSQ1 at 200 min			740
Approximated maxSQ1 at 360 min			1315
TQ for 310 ml TCB			211.11
Approximated maxSQ1 at 200 min/TQ			350.528
Initial rate of SQ1 (Slope)/TQ			1.696
Correlation of SQ1 vs SQ2			1	-0.288	insignificant correlation
Slope (SQ1 as Y vs SQ2 as x)			7.713	-4.154
in vitro No. 1
1.0 ml uricase, 0.8 g BSA in 30 ml PBS, 200 ul kana, 15 ml/min for blood flow, 20 ml/min for dialysate flow
i(min)	0	30	80	140	180	240	300	360
C3T,i (mM)	0.803	0.438	0.336	0.348	0.335	0.348	0.318	0.281
QSDi(mmol)		-7.3	-2.04	0.24	-0.26	0.26	-0.6	-0.74
integral of QSDi		-7.3	-9.34	-9.1	-9.36	-9.1	-9.7	-10.44
i(min)	0	30	80	140	180	240	300	360
C2T, i (mM)	0.828	0.571	0.528	0.5	0.457	0.436	0.417	0.352
avearge of C2T,i		0.7	0.55	0.514	0.479	0.447	0.427	0.385
△V*C2T,i		315	412.5	462.6	287.4	402.3	384.3	346.5
integral of △V*C2T,i		315	727.5	1190.1	1477.5	1879.8	2264.1	2610.6
i(min)	0	30	80	140	180	240	300	360
C1T,i (mM)	0.84	0.716	0.654	0.611	0.587	0.557	0.515	0.484
integral of QST2i		-88.35	-69.13	-55.8	-48.36	-39.06	-26.04	-16.43
SQ2i=integral of QST2i-integral of QSDi		8.016	9.994	9.711	9.947	9.657	10.215	10.924
avearge of C1T,i		0.778	0.685	0.633	0.599	0.572	0.536	0.5
△V*C1T,i		350.1	513.75	569.7	359.4	514.8	482.4	450
integral of △V*C1T,i		350.1	863.85	1433.55	1792.95	2307.75	2790.15	3240.15
QST2i		35.1	101.25	107.1	72	112.5	98.1	103.5
integral of QST2i		35.1	136.35	243.45	315.45	427.95	526.05	629.55
QSE1i		42.4	103.29	106.86	72.26	112.24	98.7	104.24
SQ1i		42.4	145.69	252.55	324.81	437.05	535.75	639.99
Instantaneous initial rate for SQ1i vs Time		2.066	1.906	1.871	1.862	1.824	1.801
Average rate of SQ1 by slope		1.801
Approximated maxSQ1 at 200 min		364
Approximated maxSQ1 at 360 min		664
TQ for 310 ml TCB		260.4
Approximated maxSQ1 at 200 min/TQ		139.785
Initial rate of SQ1 (Slope)/TQ		0.692
Correlation of SQ1 vs SQ2		1	0.786	P > 0.1	insignificant correlation
Slope (SQ1 as Y vs SQ2 as x)		52.219	77.236
in vivo No. 2
1.0 ml uricase, 0.8 g BSA in 30 ml PBS, 200 ul kana, 15 ml/min for blood flow, 20 ml/min for dialysate flow
i(min)	0	30	63	95	140	185	230	280	340	400	480
C3T,i (mM)	0.591	0.045	0.015	0.071	0.06	0.091	0.05	0.055	0.133	0.194	0.237
QSDi(mmol)		-10.92	-0.6	1.12	-0.22	0.62	-0.82	0.1	1.56	1.22	0.86
integral of QSDi		-10.92	-11.52	-10.4	-10.62	-10	-10.82	-10.72	-9.16	-7.94	-7.08
i(min)	0	30	63	95	140	185	230	280	340	400	480
C2T, i (mM)	0.644	0.47	0.433	0.438	0.391	0.321	0.27	0.213	0.213	0.273	0.358
avearge ofC2T,i		0.557	0.452	0.436	0.415	0.356	0.296	0.242	0.213	0.243	0.316
△V*C2T,i		250.65	223.74	209.28	280.125	240.3	199.8	181.5	191.7	218.7	379.2
integral of △V*C2T,i		250.65	474.39	683.67	963.795	1204.1	1403.89	1585.39	1777.1	1995.8	2375
i(min)	0	30	63	95	140	185	230	280	340	400	480
C1T,i (mM)	0.755	0.63	0.58	0.557	0.504	0.451	0.408	0.351	0.378	0.36	0.419
integral of QST2i		38.75	54.25	61.38	77.81	94.24	107.57	125.24	116.87	122.45	104.16
SQ2i=integral of QST2i-integral of QSDi		49.67	65.77	71.78	88.43	104.24	118.39	135.96	126.03	130.39	111.24
avearge ofC1T,i		0.693	0.605	0.569	0.531	0.478	0.43	0.38	0.365	0.369	0.39
△V*C1T,i		311.85	299.475	273.12	358.425	322.65	290.25	285	328.5	332.1	468
integral of △V*C1T,i		311.85	611.325	884.445	1242.87	1565.52	1855.77	2140.77	2469.27	2801.37	3269.4
QST1i		61.2	75.735	63.84	78.3	82.35	90.45	103.5	136.8	113.4	88.8
integral of QSTi		61.2	136.935	200.775	279.075	361.425	451.875	555.375	692.175	805.575	894.375
QSE1i		72.12	76.335	62.72	78.52	81.73	91.27	103.4	135.24	112.18	87.94
SQ1i		72.12	148.455	211.175	289.695	371.425	462.695	566.095	701.335	813.515	901.48
Instantaneous initial rate for SQ1i vs Time		2.313	2.14	1.967	1.904	1.91	1.933	1.981	1.99	1.904
Average rate of SQ1 by slope		1.904
Approximated maxSQ1 at 200 min		408
Approximated maxSQ1 at 360 min		712
TQ for 310 ml TCB		234.05
Approximated maxSQ1 at 200 min/TQ		174.322
Initial rate of SQ1 (Slope)/TQ		0.814
Correlation of SQ1 vs SQ2		1	0.98	0.992	0.996	0.998	0.999	0.955	0.931	0.843
Slope (SQ1 as Y vs SQ2 as x)		4.741	5.969	5.726	5.547	5.643	5.709	6.607	7.513	8.072
in vivo No. 3
1.0 ml uricase, 0.8 g BSA in 30 ml PBS, 200 ul kana, 15 ml/min for blood flow, 20 ml/min for dialysate flow
i(min)	0	10	20	31	46	75	122	173	231	274	334	399
C3T,i (mM)	0.533	0.018	0.01	0.018	0.02	0.045	0.035	0.103	0.135	0.12	0.203	0.3
QSDi(mmol)		-10.3	-0.16	0.16	0.04	0.5	-0.2	1.36	0.64	-0.3	1.66	1.9
integral of QSDi		-10.3	-10.46	-10.3	-10.26	-9.76	-9.96	-8.6	-7.96	-8.26	-6.6	-4.7
i(min)	0	10	20	31	46	75	122	173	231	274	334	399
C2T, i (mM)	0.551	0.413	0.351	0.358	0.373	0.371	0.328	0.336	0.278	0.273	0.301	0.4
avearge ofC2T,i		0.482	0.382	0.355	0.366	0.372	0.35	0.332	0.307	0.276	0.287	0.4
△V*C2T,i		72.3	57.3	58.575	82.35	161.82	246.75	253.98	267.09	178.02	258.3	390
integral of △V*C2T,i		72.3	129.6	188.175	270.525	432.345	679.095	933.075	1200.16	1378.18	1636.49	2026.5
i(min)	0	10	20	31	46	75	122	173	231	274	334	399
C1T,i (mM)	0.565	0.62	0.611	0.61	0.584	0.551	0.516	0.481	0.458	0.46	0.469	0.5
integral of QST2i		-17.05	-14.26	-13.95	-5.89	4.34	15.19	26.04	33.17	32.55	29.76	20.2
SQ2i=integral of QST2i-integral of QSDi					4.37	14.1	25.15	34.64	41.13	40.81	36.36	24.9
avearge ofC1T,i		0.593	0.616	0.611	0.597	0.568	0.534	0.499	0.47	0.459	0.465	0.5
△V*C1T,i		88.95	92.4	100.815	134.325	247.08	376.47	381.735	408.9	296.055	418.5	487.5
integral of △V*C1T,i		88.95	181.35	282.165	416.49	663.57	1040.04	1421.78	1830.67	2126.73	2545.23	3032.7
QST1i		16.65	35.1	42.24	51.975	85.26	129.72	127.755	141.81	118.035	160.2	97.5
integral of QSTi		16.65	51.75	93.99	145.965	231.225	360.945	488.7	630.51	748.545	908.745	1006.2
QSE1i		26.95	35.26	42.08	51.935	84.76	129.92	126.395	141.17	118.335	158.54	95.6
SQ1i		26.95	62.21	104.29	156.225	240.985	370.905	497.3	638.47	756.805	915.34	1010.9
Instantaneous initial rate for SQ1i vs Time		3.526	3.685	3.609	3.301	3.056	2.877	2.754	2.719	2.697	2.583	2.6
Average rate of SQ1 by slope		2.6
Approximated maxSQ1 at 200 min		548
Approximated maxSQ1 at 360 min		962
TQ for 310 ml TCB		175.15
Approximated maxSQ1 at 200 min/TQ		312.875
Initial rate of SQ1 (Slope)/TQ		1.484
Correlation of SQ1 vs SQ2						1	0.996	0.996	0.989	0.962	0.876	0.7
Slope (SQ1 as Y vs SQ2 as x)						8.711	10.363	11.32	12.83	14.813	17.062	15.8
in vivo No. 10
1.5 ml uricase, 0.8 g BSA in 30 ml PBS, 200 ul kana, 15 ml/min for blood flow, 20 ml/min for dialysate flow
i(min)	0	6	20	40	82	134	193	251	313	398
C3T,i (mM)	0.448	0.015	0.033	0.015	0.013	0.008	0.013	0.043	0.051	0.16
QSDi(mmol)		-8.66	0.36	-0.36	-0.04	-0.1	0.1	0.6	0.16	2.18
integral of QSDi		-8.66	-8.3	-8.66	-8.7	-8.8	-8.7	-8.1	-7.94	-5.76
i(min)		0	20	40	82	134	193	251	313	398
C2T, i (mM)		0.441	0.135	0.163	0.128	0.095	0.09	0.108	0.12	0.223
avearge ofC2T,i			0.288	0.149	0.146	0.112	0.093	0.099	0.114	0.172
△V*C2T,i			86.4	44.7	91.98	87.36	82.305	86.13	106.02	219.3
integral of △V*C2T,i			86.4	131.1	223.08	310.44	392.745	478.875	584.895	804.195
i(min)		0	20	40	82	134	193	251	313	398
C1T,i (mM)		0.453	0.323	0.3	0.262	0.216	0.224	0.227	0.29	0.306
integral of QST2i			40.3	47.43	59.21	73.47	70.99	70.06	50.53	45.57
SQ2i=integral of QST2i-integral of QSDi			48.6	56.09	67.91	82.27	79.69	78.16	58.47	51.33
avearge ofC1T,i			0.388	0.312	0.281	0.239	0.22	0.226	0.259	0.298
△V*C1T,i			116.4	93.6	177.03	186.42	194.7	196.62	240.87	379.95
integral of △V*C1T,i			116.4	210	387.03	573.45	768.15	964.77	1205.64	1585.59
QST1i			30	48.9	85.05	99.06	112.395	110.49	134.85	160.65
integral of QSTi			30	78.9	163.95	263.01	375.405	485.895	620.745	781.395
QSE1i			29.64	49.26	85.09	99.16	112.295	109.89	134.69	158.47
SQ1i			38.3	87.56	172.65	271.81	384.105	493.995	628.685	787.155
Instantaneous initial rate for SQ1i vs Time			2.463	2.145	2.029	1.979	1.953	1.977	1.969
Average rate of SQ1 by slope			1.969
Approximated maxSQ1 at 200 min			400
Approximated maxSQ1 at 360 min			715
TQ for 310 ml TCB			140.43
Approximated maxSQ1 at 200 min/TQ			284.839
Initial rate of SQ1 (Slope)/TQ			1.402
Correlation of SQ1 vs SQ2				1	1	1	0.932	0.858	0.407	0.007
Slope (SQ1 as Y vs SQ2 as x)				6.577	6.979	6.97	8.921	10.905	6.693	0.129
in vivo No. 9
1.5 ml uricase, 0.8 g BSA in 30 ml PBS, 200 ul kana, 15 ml/min for blood flow, 20 ml/min for dialysate flow
i(min)	0	8	20	50	100	150	205	300	355
C3T,i (mM)	0.433	0.068	0.034	0.025	0.021	0.021	0.036	0.034	0.035
QSDi(mmol)		-7.3	-0.68	-0.18	-0.08	0	0.3	-0.04	0.02
integral of QSDi		-7.3	-7.98	-8.16	-8.24	-8.24	-7.94	-7.98	-7.96
i(min)		0	20	45	100	150	205	300	355
C2T, i (mM)		0.431	0.222	0.201	0.155	0.147	0.113	0.096	0.118
avearge ofC2T,i			0.327	0.212	0.178	0.151	0.13	0.105	0.107
△V*C2T,i			98.1	79.5	146.85	113.25	107.25	149.625	88.275
integral of △V*C2T,i			98.1	177.6	324.45	437.7	544.95	694.575	782.85
i(min)		0	20	45	100	150	205	300	355
C1T,i (mM)		0.433	0.352	0.316	0.255	0.247	0.203	0.218	0.216
integral of QST2i			25.11	36.27	55.18	57.66	71.3	66.65	67.27
SQ2i=integral of QST2i-integral of QSDi			33.09	44.43	63.42	65.9	79.24	74.63	75.23
avearge ofC1T,i			0.393	0.334	0.286	0.251	0.225	0.211	0.217
△V*C1T,i			117.9	125.25	235.95	188.25	185.625	300.675	179.025
integral of △V*C1T,i			117.9	243.15	479.1	667.35	852.975	1153.65	1332.67
QST1i			19.8	45.75	89.1	75	78.375	151.05	90.75
integral of QSTi			19.8	65.55	154.65	229.65	308.025	459.075	549.825
QSE1i			20.48	45.93	89.18	75	78.075	151.09	90.73
SQ1i			27.78	73.71	162.89	237.89	315.965	467.055	557.785
Instantaneous initial rate for SQ1i vs Time			1.837	1.678	1.61	1.553	1.55	1.56
Average rate of SQ1 by slope			1.56
Approximated maxSQ1 at 200 min			313
Approximated maxSQ1 at 360 min			561
TQ for 310 ml TCB			134.23
Approximated maxSQ1 at 200 min/TQ			233.182
Initial rate of SQ1 (Slope)/TQ			1.162
Correlation of SQ1 vs SQ2				1	0.999	0.961	0.977
Slope (SQ1 as Y vs SQ2 as x)				4.05	4.48	5.729	6.264
in vivo No. 11
1.5 ml uricase, 0.8 g BSA in 30 ml PBS, 200 ul kana, 15 ml/min for blood flow, 20 ml/min for dialysate flow
i(min)	0	6	20	40	82	134	193	251	313	398
C3T,i (mM)	0.453	0.02	0.042	0.02	0.026	0.02	0.016	0.035	0.037	0.021
QSDi(mmol)		-8.66	0.44	-0.44	0.12	-0.12	-0.08	0.38	0.04	-0.32
integral of QSDi		-8.66	-8.22	-8.66	-8.54	-8.66	-8.74	-8.36	-8.32	-8.64
i(min)		0	20	40	82	134	193	251	313	398
C2T, i (mM)		0.443	0.176	0.212	0.166	0.124	0.117	0.14	0.156	0.19
avearge ofC2T,i			0.31	0.194	0.189	0.145	0.121	0.129	0.148	0.173
△V*C2T,i			93	58.2	119.07	113.1	107.085	112.23	137.64	220.575
integral of △V*C2T,i			93	151.2	270.27	383.37	490.455	602.685	740.325	960.9
i(min)		0	20	40	82	134	193	251	313	398
C1T,i (mM)		0.459	0.33	0.326	0.362	0.316	0.274	0.267	0.29	0.326
integral of QST2i			39.99	41.23	30.07	44.33	57.35	59.52	52.39	41.23
SQ2i=integral of QST2i-integral of QSDi			48.21	49.89	38.61	52.99	66.09	67.88	60.71	49.87
avearge ofC1T,i			0.395	0.328	0.344	0.339	0.295	0.271	0.279	0.308
△V*C1T,i			118.5	98.4	216.72	264.42	261.075	235.77	259.47	392.7
integral of △V*C1T,i			118.5	216.9	433.62	698.04	959.115	1194.88	1454.36	1847.06
QST1i			25.5	40.2	97.65	151.32	153.99	123.54	121.83	172.125
integral of QSTi			25.5	65.7	163.35	314.67	468.66	592.2	714.03	886.155
QSE1i			25.06	40.64	97.53	151.44	154.07	123.16	121.79	172.445
SQ1i			33.72	74.36	171.89	323.33	477.4	600.56	722.35	894.795
Instantaneous initial rate for SQ1i vs Time			2.032	2.243	2.546	2.6	2.522	2.42	2.326
Average rate of SQ1 by slope			2.326
Approximated maxSQ1 at 200 min			461
Approximated maxSQ1 at 360 min			834
TQ for 310 ml TCB			142.29
Approximated maxSQ1 at 200 min/TQ			323.986
Initial rate of SQ1 (Slope)/TQ			1.635
Correlation of SQ1 vs SQ2				1	-0.91	0.206	0.736	0.843	0.789	0.498
Slope (SQ1 as Y vs SQ2 as x)				24.19	-10.612	4.281	13.628	17.106	19.947	15.77
in vivo No. 12
1.5 ml uricase, 0.8 g BSA in 30 ml PBS, 200 ul kana, 15 ml/min for blood flow, 20 ml/min for dialysate flow
i(min)	0	7	24	54	106	124	159	219	238	273	345	436
C3T,i (mM)	0.468	0.055	0.048	0.043	0.053	0.043	0.045	0.028	0.023	0.023	0.03	0.1
QSDi(mmol)		-8.26	-0.14	-0.1	0.2	-0.2	0.04	-0.34	-0.1	0	0.14	1.4
integral of QSDi		-8.26	-8.4	-8.5	-8.3	-8.5	-8.46	-8.8	-8.9	-8.9	-8.76	-7.4
i(min)		0	21	52	104	161	221	275	346	436
C2T, i (mM)		0.476	0.341	0.313	0.283	0.158	0.1	0.133	0.16	0.213
avearge ofC2T,i			0.409	0.327	0.298	0.221	0.129	0.117	0.147	0.187
△V*C2T,i			128.835	152.055	232.44	188.955	116.1	94.77	156.555	252.45
integral of △V*C2T,i			128.835	280.89	513.33	702.285	818.385	913.155	1069.71	1322.16
i(min)		0	21	52	104	161	221	275	346	436
C1T,i (mM)		0.473	0.478	0.458	0.406	0.311	0.255	0.245	0.288	0.283
integral of QST2i			-1.55	4.65	20.77	50.22	67.58	70.68	57.35	58.9
SQ2i=integral of QST2i-integral of QSDi			6.85	13.15	29.07	58.68	76.38	79.58	66.11	66.3
avearge ofC1T,i			0.476	0.468	0.432	0.359	0.283	0.25	0.267	0.286
△V*C1T,i			149.94	217.62	336.96	306.945	254.7	202.5	284.355	386.1
integral of △V*C1T,i			149.94	367.56	704.52	1011.47	1266.16	1468.66	1753.02	2139.12
QST1i			21.105	65.565	104.52	117.99	138.6	107.73	127.8	133.65
integral of QSTi			21.105	86.67	191.19	309.18	447.78	555.51	683.31	816.96
QSE1i			21.245	65.665	104.32	117.95	138.94	107.73	127.66	132.25
SQ1i			29.505	95.17	199.49	317.64	456.58	564.41	692.07	824.36
Instantaneous initial rate for SQ1i vs Time			2.118	2.044	2.051	2.118	2.116	2.068	1.965
Average rate of SQ1 by slope			1.965
Approximated maxSQ1 at 200 min			393
Approximated maxSQ1 at 360 min			708
TQ for 310 ml TCB			146.63
Approximated maxSQ1 at 200 min/TQ			268.022
Initial rate of SQ1 (Slope)/TQ			1.34
Correlation of SQ1 vs SQ2				1	0.993	0.984	0.992	0.982	0.904	0.842
Slope (SQ1 as Y vs SQ2 as x)				10.423	7.437	5.358	5.705	6.411	7.353	8.352
in vivo No. 6
1.5 ml uricase, 0.8 g BSA in 30 ml PBS, 200 ul kana, 15 ml/min for blood flow, 20 ml/min for dialysate flow
i(min)		0	10	30	50	90	120	180	240	300	360
C3T,i (mM)		0.652	0.049	0.031	0.019	0.018	0.01	0.031	0.031	0.035	0.032
QSDi(mmol)			-12.06	-0.36	-0.24	-0.02	-0.16	0.42	0	0.08	-0.06
integral of QSDi			-12.06	-12.42	-12.66	-12.68	-12.84	-12.42	-12.42	-12.34	-12.4
i(min)		0	10	30	50	90	120	180	240	300	360
C2T, i (mM)		0.653	0.421	0.386	0.37	0.34	0.331	0.294	0.331	0.45	0.451
avearge ofC2T,i			0.537	0.404	0.378	0.355	0.336	0.313	0.313	0.391	0.451
△V*C2T,i			80.55	121.2	113.4	213	151.2	281.7	281.7	351.9	405.9
integral of △V*C2T,i			80.55	201.75	315.15	528.15	679.35	961.05	1242.75	1594.65	2000.55
i(min)		0	10	30	50	90	120	180	240	300	360
C1T,i (mM)		0.65	0.584	0.551	0.531	0.51	0.526	0.508	0.573	0.62	0.617
integral of QST2i			20.46	30.69	36.89	43.4	38.44	44.02	23.87	9.3	10.23
SQ2i=integral of QST2i-integral of QSDi			32.52	43.11	49.55	56.08	51.28	56.44	36.29	21.64	22.63
avearge ofC1T,i			0.617	0.568	0.541	0.521	0.518	0.517	0.541	0.597	0.619
△V*C1T,i			92.55	170.4	162.3	312.6	233.1	465.3	486.9	537.3	557.1
integral of △V*C1T,i			92.25	262.65	424.95	737.55	970.65	1435.95	1922.85	2460.15	3017.25
QST1i			12	49.2	48.9	99.6	81.9	183.6	205.2	185.4	151.2
integral of QSTi			12	61.2	110.1	209.7	291.6	475.2	680.4	865.8	1017
QSE1i			24.06	49.56	49.14	99.62	82.06	183.18	205.2	185.32	151.26
SQ1i			23.76	73.32	122.46	222.08	304.14	487.32	692.52	877.84	1029.1
Instantaneous initial rate for SQ1i vs Time			2.478	2.468	2.478	2.537	2.706	2.883	2.961	2.945
Average rate of SQ1 by slope			2.945
Approximated maxSQ1 at 200 min			563
Approximated maxSQ1 at 360 min			1034
TQ for 310 ml TCB			201.5
Approximated maxSQ1 at 200 min/TQ			279.404
Initial rate of SQ1 (Slope)/TQ			1.462
Correlation of SQ1 vs SQ2				1	0.991	0.958	0.816	0.792	0.089
Slope (SQ1 as Y vs SQ2 as x)				4.68	5.685	8.081	10.18	14.93	2.268
