# Supplementary material for: Extracorporeal delivery of a therapeutic enzyme
Source: Sci Rep. 2016 Aug 1;6:30888. doi: 10.1038/srep30888 (PMC4967896; doi:10.1038/srep30888)
Supplement: Supplementary Data S3 [file srep30888-s4.xls]

## Sheet: Data S3
Data S3: change of concentrations of uric aicd in the delivery device without uricase, change of uricase activities during continuous running of the delivery device, with blood in vitro
	200 ml blood; 0.8 gBSA in 30ml PBS，15ml for blod flow, 20 ml/min for dialysate，200ul Kana
	t/min	0	7	16	24	37	51	97	138	210	294	360
	C3T,i	0.113	0.373	0.441	0.474	0.473	0.478	0.479	0.483	0.483	0.477	0.473
	C2T,i	0.473	0.453	0.456	0.468	0.468	0.473	0.477	0.478	0.476	0.479	0.482
	C1T,i	0.474	0.466	0.461	0.471	0.478	0.473	0.48	0.48	0.483	0.479	0.476
No.1, 0.5ml uricase, 200ml blood; 15 ml/min for blood flow, 20ml/min for dialysate, 0.8gBSA in 30ml PBS, 200 ul kana
activity				E-50ul-1	E-50ul-2	E-50ul-3	E-50ul-4	E-50ul-5	E-50ul-6	E-50ul-7	E-50ul-8
		t/min		7	26	76	117	163	210	240	300
		50ul		0.047	0.039	0.03	0.033	0.038	0.037	0.038	0.039
				0.049	0.041	0.031	0.032	0.038	0.037	0.04	0.04
		mean of △A		0.048	0.04	0.031	0.033	0.038	0.037	0.039	0.04
inhibitor			blank	w-50ul-0	w-50ul-1	w-50ul-2	w-50ul-3	w-50ul-4	w-50ul-5	w-50ul-6	w-50ul-7
		t/min		0	7	26	76	117	163	210	240
		Vm/Km	0.513	0.498	0.492	0.481	0.465	0.497	0.458	0.466	0.472
		Km/Vm	1.949	2.008	2.033	2.079	2.151	2.012	2.183	2.146	2.119
	adjusted Km/Vm		3.045	3.137	3.176	3.248	3.36	3.143	3.41	3.353	3.31
No. 4, 0.5ml uricase, 200ml blood; 15 ml/min for blood flow, 20ml/min for dialysate, 0.8gBSA in 30ml PBS, 200 ul kana
activity
			E-30ul-1	E-30ul-2	E-30ul-3	E-30ul-4	E-30ul-5	E-30ul-6	E-30ul-7
		t/min	5	29	65	109	155	217	285
		30ul	0.024	0.017	0.013	0.01	0.017	0.03	0.016
			0.026	0.017	0.013	0.009	0.018	0.025	0.018
		mean of △A	0.025	0.017	0.013	0.01	0.018	0.028	0.017
No. 5, 0.5ml uricase, 200ml blood; 15 ml/min for blood flow, 20ml/min for dialysate, 0.8gBSA in 30ml PBS, 200 ul kana
activity			E-30ul-1	E-30ul-2	E-30ul-3	E-30ul-4	E-30ul-5	E-30ul-6	E-30ul-7
		t/min	7	20	41	87	147	232	308
		30ul	0.04	0.028	0.024	0.022	0.021	0.031	0.037
			0.049	0.03	0.023	0.02	0.024	0.035	0.036
		mean of △A	0.045	0.029	0.024	0.021	0.023	0.033	0.037
No. 6, 0.2ml enzyme，200 ml blood; 0.8 gBSA in 30ml PBS，15ml for blod flow, 20 ml/min for dialysate，200ul Kana
activity		E-50ul-0	E-50ul-1	E-50ul-2	E-50ul-3	E-50ul-4	E-50ul-5	E-50ul-6	E-50ul-7	E-50ul-8
		t/min	7	23	58	98	139	208	293	360
		50ul	0.018	0.018	0.014	0.014	0.013	0.014	0.015	0.014
			0.016	0.013	0.013	0.014	0.013	0.013	0.012	0.014
		mean of △A	0.017	0.016	0.014	0.014	0.013	0.014	0.014	0.014
No. 10, 0.2ml enzyme，200 ml blood; 0.8 gBSA in 30ml PBS，15ml for blod flow, 20 ml/min for dialysate，200ul Kana
activity			E-1	E-2	E-3	E-4	E-5	E-6	E-7	E-8
		t/min	0	9	21	62	83	135	195	255
		50ul	0.05	0.037	0.031	0.031	0.038	0.033	0.039	0.041
			0.05	0.037	0.031	0.03	0.035	0.033	0.037	0.039
		mean of △A	0.05	0.037	0.031	0.031	0.037	0.033	0.038	0.04
No. 9, 0.2ml enzyme，200 ml blood; 0.8 gBSA in 30ml PBS，15ml for blod flow, 20 ml/min for dialysate，200ul Kana
activity			E-1	E-2	E-3	E-4	E-5	E-6	E-7	E-8
		t/min	9	30	63	106	161	214	293	350
		50ul	0.026	0.024	0.023	0.028	0.032	0.038	0.037	0.039
			0.027	0.025	0.024	0.026	0.036	0.038	0.038	0.041
		mean of △A	0.027	0.025	0.024	0.027	0.034	0.038	0.038	0.04
No.7, 0.2ml enzyme，200 ml blood; 0.8 gBSA in 30ml PBS，15ml for blod flow, 20 ml/min for dialysate，200ul Kana
		20s 50ul
activity			E-1	E-2	E-3	E-4	E-5	E-6	E-7
		t/min	0	7	28	70	112	148	233
		50ul	0.042	0.035	0.031	0.033	0.029	0.03	0.032
			0.042	0.038	0.032	0.034	0.03	0.031	0.036
		mean of △A	0.042	0.037	0.032	0.034	0.03	0.031	0.034
No. 3, 0.2ml enzyme，200 ml blood; 0.8 gBSA in 30ml PBS，15ml for blod flow, 20 ml/min for dialysate，200ul Kana
activity			E-1	E-2	E-3	E-4	E-5	E-6	E-7	E-8
		t/min	8	24	57	97	140	211	282	369
		50ul	0.018	0.013	0.018	0.013	0.014	0.011	0.01	0.01
			0.018	0.013	0.018	0.01	0.012	0.009	0.01	0.011
		mean of △A	0.018	0.013	0.018	0.012	0.013	0.01	0.01	0.011
