# Supplementary material for: Extracorporeal delivery of a therapeutic enzyme
Source: Sci Rep. 2016 Aug 1;6:30888. doi: 10.1038/srep30888 (PMC4967896; doi:10.1038/srep30888)
Supplement: Supplementary Data S4 [file srep30888-s5.xls]

## Sheet: Data S4
Data S4 summary and comparison of results with blood in vitro and geese in vivo
TCB: total capacity of blood
summary of experimental results with blood in vitro
		0.20 ml uricase solution/0.3 U									0.50 ml uricase/0.75 U
sample no.		10	15	6	7	9	8			3	12	5	4	1
TQ		97	102	85	78	110	94			168	101	206	169	110
mean of TQ		94.33								mean of TQ		150.8
	SD	11.54									SD	44.21
	CV	12.23									CV	29.32
				ttest for enzyme activity						0.0141
mean for all TQ		120
	SD	41.45
	CV	0.35
(SQ1 as Y vs SQ2 as x)
Slope		1.07	1.34	1.27	1.11	1.31	1.46			1.4	1.31	0.98	1.27	1.36
mean of slope		1.26								mean of slope		1.26
	SD	0.15									SD	0.17
	CV	11.9									CV	13.49
mean for all slope		1.26
	sd	0.15		ttest for enzyme activity				0.9671
	cv	0.12
maxSQ1 at 3.3 h		84	84	85	73	110	84			114	115	185	187	121
	maxSQ1 at 3.3h /TQ	0.87	0.82	1	0.94	1	0.89			0.68	1.14	0.9	1.11	1.1
mean of maxSQ1/TQ		0.92								mean of ratio		0.99
	SD	0.07									SD	0.2
	CV	8									CV	20
mean for all ratios		0.95
	SD	0.14	ttest of ratio for enzyme activity					0.0373
	CV	0.15
			plus 30% of mean		correl of maxSQ1 with TQ, R-sqr					0.77
criterion	ratio >	1.37	1.66		slope of maxSQ1 to TQ					0.84
					intercept of maxSQ1 to TQ					12.46
Maximum initial rate of SQ1 (Slope)		0.91	0.76	0.68	0.72	0.95	0.65			1.21	1.4	1.68	1.76	1.47
mean of initial rate of SQ1		0.78								mean of initial rate		1.5
	SD	0.12									SD	0.22
	CV	15.38									CV	14.67
			ttest of initial rate of SQ1 for enzyme activity							0.0006
Maximum initial rate of SQ2 (Slope)		1.01	0.55	0.59	0.6	0.77	0.62			0.79	1.29	1.85	1.6	1.13
mean of initial rate of SQ1		0.69								mean of initial rate		1.33
	SD	0.17									SD	0.41
	CV	24.64									CV	0.31
			ttest of initial rate of SQ2 for enzyme activity							0.0214
					no pairing t-test		paired t-test
comparison of initial rates of SQ1 and SQ2					0.496		0.034
summary of experimental results with geese in vivo
			1.0 ml uricase/1.5 U					0.5 ml uricase/0.75 U					1.5 ml uricase/2.25 U
					176.129
sample no.			15	16	1	2	3	8	13	7	5	14	9	11	10	12	6
TQ for 310 ml TCB			134	211	260	234	175	134	169	106	135	137	134	142	140	147	202
		1.0 ml E		mean	202.8			0.5 ml E	mean	136.2			1.5 ml E	mean	153
				SD	49.54				SD	22.33				SD	27.78
				CV	24.43				CV	16.4				CV	18.16
				1.0 ml E vs 0.5 ml E			0.0254
				1.0 ml E vs 1.5 ml E			0.0856
				0.5 ml E vs 1.5 ml E			0.3227
overall data		mean	164
		SD	43.83
		CV	26.73
			1.0 ml uricase/1.5 U					0.5 ml uricase/0.75 U					1.5 ml uricase/2.25 U
		Slope (SQ1 as Y vs SQ2 as x)
	Slope	itself	8.09								11.22	23	5.1
		mean	11.85			1.0 ml E	mean	8.09	0.5 ml E	mean	17.11	1.5 ml E	mean	5.1
		SD	7.84				SD			SD	8.33		SD
		CV	66.16				CV			CV	48.68		CV
										all recognized with cutoff of 1.75
										two missed with cutoff of 2.13
			1.0 ml uricase/1.5 U					0.5 ml uricase/0.75 U					1.5 ml uricase/2.25 U
					error for slow-diffusing uric acid				error for slow-diffusing uric acid
maxSQ1/TQ at 3.3h		itself	405	740	364	408	559	248	160	309	361	323	313	461	400	394	563
ratio of maxSQ1/TQ		ratio	3	3.5	1.4	1.74	3.2	1.9	0.9	2.9	2.7	2.4	2.3	3.2	2.9	2.7	2.8
			1.0 ml E	mean	2.57			0.5 ml E	mean	2.16			1.5 ml E	mean	2.78
				SD	0.94				SD	0.8				SD	0.33
				CV	36.58				CV	37.04				CV	11.87
				1.0 ml E vs 0.5 ml E			0.4796
				1.0 ml E vs 1.5 ml E			0.6454				with the criterion of 1.66, 3/15 error
				0.5ml E vs 1.5 ml E			0.1469				with the criterion of 1.36, 2/15 error
	overall	mean	2.5				ttest over all those in vitro
		SD	0.731	1.0 ml E vs all in vitro				1.0 ml E vs all in vitro					1.0 ml E vs all in vitro
		CV	29.24		4e-05			0.00017					0
		correl	-0.33
			1.0 ml uricase/1.5 U					0.5 ml uricase/0.75 U					1.5 ml uricase/2.25 U
maxSQ1/TQ at 6.0 h		itself	696	1315	664	712	986	456	296	547	636	606	561	834	715	708	1034
ratio of maxSQ1/TQ			5.2	6.2	2.6	3	5.6	3.4	1.8	5.2	4.7	4.4	4.2	5.9	5.1	4.8	5.1
		1.0 ml E		mean	4.52			0.5 ml E	mean	3.9			1.5 ml E	mean	5.02
				SD	1.62				SD	1.35				SD	0.61
				CV	35.84				CV	34.62				CV	12.15
				1.0 ml E vs 0.5 ml E			0.5282
				1.0 ml E vs 1.5 ml E			0.5359				perfect with the criterion of 1.66
				0.5ml E vs 1.5 ml E			0.1288
	overall	mean	4.48				ttest over all those in vitro
		SD	1.26	1.0 ml E vs all in vitro				1.0 ml E vs all in vitro					1.0 ml E vs all in vitro
		CV	28.13		0			0					0
		correl	-0.33
			1.0 ml uricase/1.5 U					0.5 ml uricase/0.75 U					1.5 ml uricase/2.25 U
Average rate of SQ1		initial rate	1.82	3.58	1.8	1.9	2.67	1.3	0.85	1.49	1.78	1.77	1.56	2.33	1.97	1.97	2.95
			1.0 ml E	mean	2.35			0.5 ml E	mean	1.44			1.5 ml E	mean	2.16
				SD	0.77				SD	0.39				SD	0.52
				CV	32.77				CV	27.08				CV	24.07
				1.0 ml E vs 0.5 ml E			0.0455								P
				1.0 ml E vs 1.5 ml E			0.648		ttest for 0.50 mL E in vivo against 0.50 ml E in vitro						0.748
				0.5ml E vs 1.5 ml E			0.0383		ttest for 0.50 mL E in vivo against 0.20 mL E in vitro						0.003
									ttest for 1.0 mL E in vivo against 0.50 ml E in vitro						0.046
									ttest for 1.0 mL E in vivo against 0.20 mL E in vitro						0.001
									ttest for 1.50 mL E in vivo against 0.50 ml E in vitro						0.033
									ttest for 1.50 mL E in vivo against 0.20 mL E in vitro						0
