# Supplementary material for: Extracorporeal delivery of a therapeutic enzyme
Source: Sci Rep. 2016 Aug 1;6:30888. doi: 10.1038/srep30888 (PMC4967896; doi:10.1038/srep30888)
Supplement: Supplementary Data S5 [file srep30888-s6.xls]

## Sheet: Data S5
Data S5: change of concentrations of uric aicd in the delivery device without uricase, change of uricase activities during continuous running of the delivery device, with blood in vivo
15/25ml/min, 0.8gBSA/30ml PBS
t (min)	0	25	58	106	150	199	269	370	419	466
C1T,i	0.446	0.363	0.479	0.481	0.466	0.451	0.446	0.457	0.461	0.449
	0.018	0.015	0.019	0.019	0.019	0.018	0.018	0.018	0.018	0.018
C2T,i	0.424	0.351	0.468	0.476	0.469	0.45	0.445	0.442	0.451	0.44
	0.021	0.018	0.023	0.024	0.023	0.023	0.022	0.022	0.023	0.022
t (min)	0	21	27	33	56	106	150	199	269	370	419	466
C3T,i	0.008	0.351	0.416	0.421	0.456	0.466	0.437	0.442	0.461	0.457	0.45	0.46
	0.005	0.023	0.026	0.026	0.028	0.028	0.027	0.027	0.028	0.028	0.027	0.028
goose 9, 1.5 ml uricase, 0.8 g BSA in 30 ml PBS, 200 ul kan, 15 ml/min for blood flow, 20 ml/min for dialysate flow
activity			E-1	E-2	E-3	E-4	E-5	E-6
	t/ min	0	8	20	50	100	150	205
	10ul		0.044	0.044	0.041	0.037	0.033	0.029
			0.044	0.045	0.041	0.038	0.033	0.029
	mean of △ A		0.044	0.045	0.041	0.038	0.033	0.029
	inhibitor
		blank	inhib-0	inhib-1	inhib-2	inhib-3	inhib-4	inhib-5	inhib-6
	vm/km	0.524	0.556	0.686	0.697	0.659	0.67	0.593	0.589
	Km/Vm	1.908	1.799	1.458	1.435	1.517	1.493	1.686	1.698
adjusted Km/Vm		3.045	2.871	2.327	2.29	2.421	2.383	2.691	2.71
goose 10，1.5 ml uricase, 0.8 g BSA in 30 ml PBS, 200 ul kan, 15 ml/min for blood flow, 20 ml/min for dialysate flow
activity			E-1	E-2	E-3	E-4	E-5	E-6	E-7	E-8	E-9
	t/min		6	20	40	82	134	193	251	313	398
	20 ul		0.067	0.057	0.049	0.044	0.042	0.042	0.033	0.017	0.015
			0.064	0.054	0.054	0.048	0.045	0.04	0.035	0.018	0.012
	mean of △A		0.067	0.057	0.049	0.044	0.042	0.042	0.033	0.017	0.015
inhibitor		blank	inhib-0	inhib-1	inhib-2	inhib-3	inhib-4	inhib-5	inhib-6	inhib-7	inhib-8	inhib-9
			0	6	20	40	82	134	193	251	313	398
Vm/Km		0.55	0.579	0.68	0.644	0.754	0.625	0.613	0.616	0.623	0.582	0.535
Km/Vm		1.818	1.727	1.471	1.553	1.326	1.6	1.631	1.623	1.605	1.718	1.869
adjusted Km/Vm		3.045	2.893	2.464	2.601	2.221	2.68	2.732	2.718	2.688	2.878	3.131
goose 12, 1.5 ml uricase, 0.8 g BSA in 30 ml PBS, 200 ul kan, 15 ml/min for blood flow, 20 ml/min for dialysate flow
activity			E-1	E-2	E-3	E-4	E-5	E-6	E-7	E-8	E-9	E-10
	t/min		7	24	54	106	124	159	219	238	273	345
	25ul		0.035	0.031	0.026	0.022	0.046	0.04	0.039	0.066	0.056	0.046
			0.032	0.037	0.032	0.026	0.04	0.035	0.046	0.062	0.067	0.047
	mean of △A		0.034	0.034	0.029	0.024	0.043	0.038	0.043	0.064	0.061	0.046
inhibitor			blank	inhi-0	inhi-1	inhi-3	inhi-5	inhi-7	inhi-9	inhi-10	inhi-11
	t/min			0	7	54	124	219	273	345	436
	Km/Vm		1.984	1.855	1.748	1.77	1.727	1.742	1.669	1.754	1.898
adjusted Km/Vm			3.045	2.848	2.683	2.717	2.651	2.674	2.562	2.693	2.912
goose 6,1.5 ml uricase,0.8 g BSA in 30 ml PBS, 200 ul kan,15 ml/min for blood flow,20 ml/min for dialysate flow
activity			E-1	E-2	E-3	E-4	E-5	E-6	E-7	E-8	E-9	E-10
	t/min		6	18	34	73	98	131	181	191	241	287
	50ul		0.031	0.028	0.022	0.018	0.039	0.044	0.045	0.059	0.054	0.048
			0.033	0.025	0.023	0.02	0.042	0.042	0.045	0.058	0.053	0.049
	20s △A		0.032	0.026	0.023	0.019	0.04	0.043	0.045	0.058	0.054	0.049
inhibitor			blank	inhi-50-0	inhi-50-3	inhi-50-5	inhi-50-6	inhi-50-7	inhi-50-9
	t/min			0	34	98	131	181	241
	Vm/Km		0.424	0.401	0.412	0.415	0.403	0.431	0.424
	Km/Vm		2.358	2.494	2.427	2.41	2.481	2.32	2.358
	adjusted Km/Vm		3.045	3.22	3.134	3.112	3.204	2.996	3.045
goose 2, 1.0 ml uricase, 0.8 g BSA in 30 ml PBS, 200 ul kan, 15 ml/min for blood flow, 20 ml/min for dialysate flow
activity			E-1	E-2	E-3	E-4	E-5	E-6	E-7	E-8	E-9	E-10
	t/ min	0	30	63	95	140	185	230	280	340	400	480
	50ul		0.031	0.029	0.032	0.023	0.023	0.028	0.025	0.021	0.02	0.017
			0.033	0.026	0.029	0.027	0.026	0.033	0.032	0.025	0.023	0.021
	mean of ΔA		0.032	0.028	0.031	0.025	0.025	0.031	0.029	0.023	0.022	0.019
goose 3, 1.0 ml uricase, 0.8 g BSA in 30 ml PBS, 200 ul kan, 15 ml/min for blood flow, 20 ml/min for dialysate flow
activity	E-1	E-2	E-3	E-4	E-5	E-6	E-7	E-8	E-9	E-10	E-11	E-12
t/ min	10	20	31	46	75	122	173	231	274	334	399	459
50ul	0.026	0.03	0.024	0.032	0.021	0.018	0.021	0.019	0.02	0.021	0.023	0.018
	0.026	0.024	0.027	0.025	0.023	0.021	0.019	0.02	0.022	0.022	0.019	0.02
mean of △A	0.026	0.028	0.027	0.028	0.022	0.02	0.02	0.019	0.021	0.022	0.021	0.019
goose 7, 0.5 ml uricase, 0.8 g BSA in 30 ml PBS, 200 ul kan, 15 ml/min for blood flow, 20 ml/min for dialysate flow
activity			E-1	E-2	E-3	E-4	E-5	E-6	E-7	E-8	E-9
	t/ min		7	21	51	84	132	187	249	322	372
	20ul		0.069	0.059	0.054	0.051	0.05	0.063	0.067	0.036	0.028
			0.067	0.061	0.053	0.05	0.05	0.066	0.067	0.035	0.028
	mean of △A		0.068	0.06	0.054	0.051	0.05	0.048	0.045	0.036	0.028
inhibitor			blank	inh-50ul-1	inh-50ul-3	inh-50ul-5	inh-50ul-7	inh-50ul-9
	t/ min			7	51	132	249	372
	Vm/Km		0.477	0.711	0.687	0.606	0.536	0.561
	Km/Vm		2.096	1.406	1.456	1.65	1.866	1.783
	adjusted Km/Vm		3.345	2.244	2.323	2.633	2.978	2.845
goose 5, 0.5 ml uricase, 0.8 g BSA in 30 ml PBS, 200 ul kan, 15 ml/min for blood flow, 20 ml/min for dialysate flow
activity	E-1	E-2	E-3	E-4	E-5	E-6	E-7	E-8	E-9	E-10	E-11	E-12
t/min	11	26	46	79	111	151	196	218	276	340	397	427
50ul	0.027	0.026	0.023	0.049	0.051	0.052	0.053	0.066	0.065	0.06	0.063	0.061
	0.029	0.028	0.024	0.047	0.053	0.052	0.051	0.069	0.067	0.063	0.064	0.06
mean of △A	0.028	0.027	0.024	0.048	0.052	0.052	0.052	0.067	0.066	0.062	0.063	0.06
inhibitor
	t/min		blank	0	11	46	79	151	218	340	427
	Vm/Km		0.438	0.437	0.43	0.412	0.444	0.413	0.422	0.419	0.4
	Km/Vm		2.283	2.288	2.326	2.427	2.252	2.421	2.37	2.387	2.5
	adjusted Km/Vm		3.045	3.052	3.102	3.238	3.004	3.23	3.161	3.183	3.335
goose 14, 0.5 ml uricase, 0.8 g BSA in 30 ml PBS, 200 ul kan, 15 ml/min for blood flow, 20 ml/min for dialysate flow
activity	E-1	E-2	E-3	E-4	E-5	E-6	E-7	E-8	E-9	E-10	E-11	E-12
t/min	9	25	58	91	103	133	186	201	234	293	348	385
30ul	0.034	0.033	0.022	0.024	0.049	0.079	0.062	0.082	0.07	0.053	0.038	0.032
	0.036	0.035	0.024	0.021	0.047	0.082	0.063	0.085	0.067	0.058	0.033	0.033
mean of △A	0.035	0.034	0.023	0.023	0.048	0.081	0.062	0.084	0.068	0.056	0.036	0.032
goose 8, 0.5 ml uricase, 0.8 g BSA in 30 ml PBS, 200 ul kan, 15 ml/min for blood flow, 20 ml/min for dialysate flow
activity	E-1	E-2	E-3	E-4	E-5	E-6	E-7	E-8	E-9	E-10	E-11
t/min	7	25	57	106	115	150	201	214	245	296	326
50ul	0.019	0.018	0.017	0.02	0.039	0.037	0.039	0.054	0.045	0.043	0.046
	0.023	0.022	0.014	0.021	0.039	0.036	0.036	0.056	0.044	0.047	0.044
mean of △A	0.021	0.02	0.016	0.02	0.039	0.036	0.037	0.055	0.045	0.045	0.045
